# Supplementary material for: Correction: An Experimental Analysis of the Molecular Effects of Trastuzumab (Herceptin) and Fulvestrant (Falsodex), as Single Agents or in Combination, on Human HR+/HER2+ Breast Cancer Cell Lines and Mouse Tumor Xenografts
Source: PLoS One. 2024 Sep 23;19(9):e0311128. doi: 10.1371/journal.pone.0311128 (PMC11419337; doi:10.1371/journal.pone.0311128)
Supplement: S1 File — (ZIP) [file pone.0311128.s001.zip]

Archive with 21 entries (21 files):
- Figure 1 BT-474 Cell Absorbance.xlsx
- Figure 1 BT-474.pzf
- Figure 1 ZR-75-1 Cell Absorbance.xlsx
- Figure 1 ZR-75-1.pzf
- Figure 10 BT-474 MED1.scn
- Figure 10 BT-474 P-MED1.scn
- Figure 10 BT-474 TUBLIN.scn
- Figure 6 ZR-75-1 AKT.scn
- Figure 6 ZR-75-1 ERK.scn
- Figure 6 ZR-75-1 GAPDH.scn
- Figure 6 ZR-75-1 P-AKT.tif
- Figure 6 ZR-75-1 P-ERK.scn
- Figure 7 BT-474 AKT.scn
- Figure 7 BT-474 ERK.scn
- Figure 7 BT-474 GAPDH.scn
- Figure 7 BT-474 P-AKT.tif
- Figure 7 BT-474 P-ERK.scn
- Figure 9 ZR-75-1 MED1.scn
- Figure 9 ZR-75-1 P-MED1.scn
- Figure 9 ZR-75-1 TUBLIN.scn
- WB Figure 6+7+9+10.pzf
