# Supplementary material for: Correction: An Experimental Analysis of the Molecular Effects of Trastuzumab (Herceptin) and Fulvestrant (Falsodex), as Single Agents or in Combination, on Human HR+/HER2+ Breast Cancer Cell Lines and Mouse Tumor Xenografts
Source: PLoS One. 2024 Sep 23;19(9):e0311128. doi: 10.1371/journal.pone.0311128 (PMC11419337; doi:10.1371/journal.pone.0311128)
Supplement: S1 File — (ZIP) [file pone.0311128.s001.zip › Figure 1 ZR-75-1 Cell Absorbance.xlsx]

## Sheet: Sheet1
Template
	BLK	SMP01	SMP04	SMP07	SMP10	SMP13	SMP16	SMP19	SMP22	SMP25
	BLK	SMP02	SMP05	SMP08	SMP11	SMP14	SMP17	SMP20	SMP23	SMP26
	BLK	SMP03	SMP06	SMP09	SMP12	SMP15	SMP18	SMP21	SMP24	SMP27
	SMP28	SMP31	SMP34	SMP37	SMP40	SMP43	SMP46	SMP49
	SMP29	SMP32	SMP35	SMP38	SMP41	SMP44	SMP47	SMP50
	SMP30	SMP33	SMP36	SMP39	SMP42	SMP45	SMP48	SMP51
Blanked Data
	Blank	Con	Vehicle	Ful10	Ful20	Ful30	Ful40	Ful50	Tras0.1	Tras0.2
	0.0135	1.857	1.832	1.598	1.527	1.442	1.146	0.994	1.532	1.461
	-0.0364	1.73	1.793	1.615	1.468	1.379	1.096	0.838	1.569	1.405
	0.0296	1.926	1.869	1.603	1.483	1.347	1.163	1.062	1.518	1.472
	1.189	0.974	0.797	1.074	0.837	0.732	0.511	0.339
	1.26	1.068	0.802	1.007	1.048	0.703	0.485	0.218
	1.141	0.864	0.736	1.262	0.891	0.659	0.424	0.285
	Tras0.3	Tras0.4	Tras0.5	Com1	Com2	Com3	Com4	Com5
