# Supplementary material for: Correction: An Experimental Analysis of the Molecular Effects of Trastuzumab (Herceptin) and Fulvestrant (Falsodex), as Single Agents or in Combination, on Human HR+/HER2+ Breast Cancer Cell Lines and Mouse Tumor Xenografts
Source: PLoS One. 2024 Sep 23;19(9):e0311128. doi: 10.1371/journal.pone.0311128 (PMC11419337; doi:10.1371/journal.pone.0311128)
Supplement: S2 File — (ZIP) [file pone.0311128.s002.zip]

Archive with 4 entries (4 files):
- Figure 8 BT-474.pzf
- Figure 8 BT-474.sav
- Figure 8 ZR-75-1.pzf
- Figure 8 ZR-75-1.sav
